# Supplementary material for: OsPUB9 Gene Edited by CRISPR/Cas9 Enhanced Resistance to Bacterial Leaf Blight in Rice (Oryza sativa L.)
Source: Int J Mol Sci. 2024 Jun 28;25(13):7145. doi: 10.3390/ijms25137145 (PMC11241066; doi:10.3390/ijms25137145)
Supplement: Supplementary file 1 [file ijms-25-07145-s001.zip]

Archive with 1 entries (1 files):
- ijms-3004588-supplementary.pdf
